# Supplementary material for: Structural basis for a filamentous morpheein model of human cystathionine beta-synthase
Source: Nat Commun. 2026 Jun 6;17:7221. doi: 10.1038/s41467-026-73198-7 (PMC13396399; doi:10.1038/s41467-026-73198-7)
Supplement: Supplementary file 7 — Source Data [file 41467_2026_73198_MOESM7_ESM.xlsx]

## Sheet: Note
Source data file
Name of the sheet corresponds to the number of the main figure/panel (e.g. 3A) or supplementary figure/panel (e.g. S4A).

## Sheet: 3A
						CBS-Immunoblot					with Marker
														Representative blot

## Sheet: 3B
						CBS-Immunoblot					with Marker
														Representative blot

## Sheet: 3C
						CBS-Immunoblot
									Representative blot

## Sheet: 3D
						In-gel CBS activity staining
			1&2&3
			1&2&3						Representative stains

## Sheet: 3E
	No SAM	1	2	3			200 uM SAM	1	2	3
	ISO1	103.91	98.4795	97.6108			ISO1	727.327	766.593	862.284
	ISO2	89.5813	88.0838	96.5124			ISO2	592.557	651.181	738.02
	D516-525	142.787	191.521	139.894			D516-525	729.37	785.356	897.358
	CBS45	863.964	996.846	965.034			CBS45	896.058	926.299	1069.46

## Sheet: 3F
								1			CBS-AHA-IRDye800					CBS-Immunoblot					with Marker								1			CBS-AHA-IRDye800					CBS-Immunoblot					with Marker
	HEK293A CBS
	ISO1
	Time (h)	1	2	3	4	5
	0	100	100	100	100	100
	2	79.554	88.1	94	77.8	76.8
	4	78.0377	116.3*	84.1	73.3	76.2
	6	71.5761	102.0*	98.6*	62.5	63.6
	9	67.5768	87.1*	55.1	44.2	52.9
	12	70.932	89.7*	57.2	37.4	59.2
	24	35.3124	70.9*	39.8	40.3	40.3
	ISO2
	Time (h)	1	2	3	4	5		2																					2
	0	100	100	100	100	100
	2	79.908	96.4*	64.2	73.5	83.8
	4	79.2*	81.1*	59	50.7	56.5
	6	85.6*	58.6	58.6	64.4	46.7
	9	45.4741	43.9	30	37.2	33.4
	12	24.7673	30.7	20.3	36.4	23.1
	24	28.6733	20.1	10.4	29.2	9.5
	D516-525
	Time (h)	1	2	3	4	5
	0	100	100	100	100	100
	2	73.8952	85.3	66.6	83.2	73.9
	4	74.0*	75*	59	57.4	74.9
	6	69.0*	74.9*	43	50.7	53.1		3																					3
	9	58.6*	63.9*	35.1	37.7	37.9
	12	50.3*	52.4*	23.5	35.9	24.5
	24	37.3*	34.8*	24.7	18.5	17.7
	CBS45
	Time (h)	1	2	3	4	5
	0	100	100	100	100	100
	2	55.883	56.8	38.3*	52.3	53
	4	38.496	46.9	24.3	28.4	26.5
	6	24.7119	28.4	41.8*	30.3	23.1
	9	15.3775	17.6	13	11.7	9.2*
	12	15.8*	19.2*	9.3	9	7.3
	24	8.01387	16.7*	6.8	5.5	1.9
								4																					4
																								Representative gel and blot
																																													Representative gel and blot
								5
																													5

## Sheet: 3G
			HEK293 CBS KO	1	2	3	4
			ISO1	1.144	0.842	1.024	0.77
			ISO2	0.606	0.681	0.865	0.69
			D516-525	0.527	0.53	0.632	0.712
			CBS45	0.45	0.465	0.467	0.349
			1														1													1		Representative for single cell image							Central section				1
			2														2													2									3D rotation				2
			3														3		Representative for single cell image							Central section				3													3		Representative for single cell image
			4		Representative for single cell image							Central section					4									3D rotation				4													4
												3D rotation

## Sheet: 5B
		1	2	3	4	5	6	7	8
	Basal	85.3	111.4	93.8	99.6	114.1	105.5	116.2	88.7
	250 uM SAM	558.5	608.2	522.7	569.8	577.4	608.5	512.2	573.6
	250 uM SAH	110.5	94.6	89.7	114.3	123.9	132.1	101.2	90.9
	250 uM SAO	145.3	104.8	121.1	134.5	113.3	130.7	108.6	136.9

## Sheet: 7A
	DISASSEMBLY - UP					DISASSEMBLY - DOWN
	SAM (uM)	1	2	3		SAM (uM)	1	2	3
	0	20.1227	15.8644	15.7858		200	100	100	100
	0.002	20.4555	16.097	15.1789		60	104.17	94.3679	91.6175
	0.006	20.9214	15.8796	15.3797		20	86.4559	75.5111	64.9316
	0.02	19.9623	16.4557	15.0943		6	55.3785	45.0687	38.3011
	0.06	21.6102	16.9259	16.0987		2	36.6679	30.2078	26.8349
	0.2	23.6125	18.5962	17.235		0.6	28.7729	21.492	22.0114
	0.6	31.0757	22.8117	19.9893		0.2	22.0425	18.8188	23.2606
	2	44.2118	36.4571	25.4714		0.06	19.5433	16.6325	22.7277
	6	63.2618	61.0266	36.9662		0.02	18.6337	17.5829	22.0284
	20	86.8407	92.3398	64.8905		0.006	18.7243	16.8775	22.2227
	60	98.8218	98.2904	86.5904		0.002	18.8991	16.5297	22.7933
	200	100	100	100		0	18.9374	17.0133	23.7358

[truncated: 14 more sheets: 7B, 7C, S4A, S4B, S4C, S4D, S5A, S5B, S5C, S5D, S20A, S20B, S20C, S20D]
